# Supplementary material for: Higher Concentrations of Essential Trace Elements in Women Undergoing IVF May Be Associated with Poor Reproductive Outcomes Following Single Euploid Embryo Transfer
Source: Cells. 2024 May 15;13(10):839. doi: 10.3390/cells13100839 (PMC11119764; doi:10.3390/cells13100839)
Supplement: Supplementary file 1 [file cells-13-00839-s001.zip]

Archive with 5 entries (5 files):
- Fig S1 - Correlations metabolite Essential v3.tiff
- Fig S2 - Correlations matrix Essential v3.tiff
- Table S1 - Lineales Full Ovarian Essential IVI 2024 Cut.xlsx
- Table S2 - Lineales Full Embryological Essential IVI 2024 Cut.xlsx
- Table S3 - OR Full Clinical Essential IVI 2024 Cut.xlsx
