# Supplementary material for: Higher Concentrations of Essential Trace Elements in Women Undergoing IVF May Be Associated with Poor Reproductive Outcomes Following Single Euploid Embryo Transfer
Source: Cells. 2024 May 15;13(10):839. doi: 10.3390/cells13100839 (PMC11119764; doi:10.3390/cells13100839)
Supplement: Supplementary file 1 [file cells-13-00839-s001.zip › Table S1 - Lineales Full Ovarian Essential IVI 2024 Cut.xlsx]

## Sheet: Hoja1
Table S1. Mean differences (95% confidence interval) in ovarian response-related outcomes by essential trace element concentrations
	Trigger day E2 levels		Oocyte yield		Relative proportion of mature oocytes
	p20 vs p80 (95%CI)	p	p20 vs. p80 (95%CI)	p	p20 vs. p80 (95%CI)	p
Follicular Fluid
Copper (Cu)	0.99 (0.82, 1.21)	0.954	1.03 (0.86, 1.24)	0.722	1.04 (0.87, 1.24)	0.672
Zinc (Zn)	0.71 (0.49, 1.03)	0.07	0.85 (0.60, 1.21)	0.358	0.90 (0.65, 1.24)	0.498
Copper/Zinc Ratio (Cu/Zn)	1.15 (0.95, 1.40)	0.15	1.13 (0.93, 1.37)	0.224	1.10 (0.92, 1.32)	0.281
Molybdenum (Mo)	1.07 (0.67, 1.72)	0.766	1.01 (0.65, 1.56)	0.975	1.07 (0.72, 1.59)	0.717
Copper/Molybdenum Ratio (Cu/Mo)	0.95 (0.65, 1.40)	0.786	1.03 (0.72, 1.48)	0.852	0.99 (0.71, 1.38)	0.962
Selenium (Se)	0.77 (0.55, 1.07)	0.109	0.89 (0.66, 1.21)	0.457	0.97 (0.72, 1.31)	0.846
Lithium (Li)	1.19 (0.67, 2.11)	0.535	0.98 (0.57, 1.67)	0.933	1.07 (0.64, 1.78)	0.791
Iron (Fe)	0.97 (0.75, 1.26)	0.811	0.96 (0.74, 1.23)	0.719	0.94 (0.75, 1.17)	0.551
Whole Blood
Copper (Cu)	1.18 (0.89, 1.55)	0.239	1.05 (0.79, 1.41)	0.721	1.00 (0.76, 1.30)	0.97
Zinc (Zn)	0.83 (0.59, 1.18)	0.298	0.70 (0.49, 1.00)	0.047	0.80 (0.57, 1.11)	0.175
Copper/Zinc Ratio (Cu/Zn)	1.35 (1.03, 1.79)	0.033	1.39 (1.01, 1.91)	0.042	1.16 (0.88, 1.54)	0.284
Molybdenum (Mo)	0.89 (0.78, 1.03)	0.109	0.95 (0.83, 1.10)	0.489	0.94 (0.83, 1.05)	0.264
Copper/Molybdenum Ratio (Cu/Mo)	1.16 (0.98, 1.37)	0.091	1.04 (0.87, 1.23)	0.667	1.06 (0.91, 1.23)	0.458
Selenium (Se)	0.87 (0.67, 1.13)	0.283	0.72 (0.56, 0.91)	0.009	0.78 (0.62, 0.98)	0.031
Lithium (Li)	0.91 (0.81, 1.03)	0.126	0.96 (0.86, 1.07)	0.471	0.98 (0.89, 1.08)	0.634
Manganese (Mn)	0.82 (0.59, 1.13)	0.213	0.82 (0.58, 1.16)	0.253	0.81 (0.59, 1.13)	0.209
Chromium (Cr)	0.98 (0.73, 1.31)	0.883	0.94 (0.69, 1.27)	0.672	0.95 (0.72, 1.26)	0.709
Urine (VOR)
Copper (Cu)	1.19 (0.89, 1.59)	0.243	1.13 (0.83, 1.55)	0.429	1.21 (0.90, 1.63)	0.204
Zinc (Zn)	1.11 (0.80, 1.55)	0.511	1.10 (0.78, 1.56)	0.586	1.14 (0.83, 1.55)	0.41
Copper/Zinc Ratio (Cu/Zn)	1.03 (0.77, 1.37)	0.858	1.01 (0.74, 1.37)	0.961	1.01 (0.76, 1.35)	0.952
Molybdenum (Mo)	1.04 (0.75, 1.44)	0.799	0.97 (0.69, 1.37)	0.876	0.95 (0.70, 1.29)	0.734
Copper/Molybdenum Ratio (Cu/Mo)	1.14 (0.80, 1.63)	0.46	1.15 (0.79, 1.67)	0.461	1.23 (0.88, 1.74)	0.22
Selenium (Se)	0.94 (0.71, 1.24)	0.64	0.97 (0.72, 1.30)	0.824	0.84 (0.66, 1.08)	0.164
Lithium (Li)	0.96 (0.71, 1.30)	0.807	0.93 (0.68, 1.29)	0.671	0.79 (0.60, 1.04)	0.09
Iron (Fe)	1.06 (0.86, 1.32)	0.571	0.96 (0.76, 1.22)	0.746	0.95 (0.77, 1.16)	0.588
Urine (ET)
Copper (Cu)	1.10 (0.83, 1.47)	0.477	1.10 (0.85, 1.42)	0.438	1.02 (0.81, 1.28)	0.85
Zinc (Zn)	1.04 (0.66, 1.62)	0.872	1.15 (0.74, 1.78)	0.514	1.00 (0.70, 1.45)	0.985
Copper/Zinc Ratio (Cu/Zn)	1.09 (0.79, 1.50)	0.584	1.04 (0.77, 1.42)	0.77	1.02 (0.80, 1.31)	0.876
Molybdenum (Mo)	0.83 (0.48, 1.42)	0.477	0.89 (0.51, 1.54)	0.654	0.92 (0.60, 1.43)	0.706
Copper/Molybdenum Ratio (Cu/Mo)	1.30 (0.85, 1.98)	0.218	1.26 (0.84, 1.91)	0.252	1.09 (0.75, 1.58)	0.645
Selenium (Se)	0.93 (0.52, 1.65)	0.793	0.83 (0.48, 1.45)	0.502	0.68 (0.44, 1.05)	0.079
Iron (Fe)	1.00 (0.51, 1.97)	0.997	0.90 (0.47, 1.74)	0.752	0.85 (0.50, 1.46)	0.546
Lithium (Li)	0.87 (0.57, 1.34)	0.518	1.10 (0.72, 1.68)	0.635	1.29 (0.85, 1.95)	0.214
ET, embryo transfer; VOR, vaginal oocyte retrieval.
The mean differences (95% CI) are presented for trigger day estradiol (E2) levels, the total number of retrieved oocytes and the relative proportion of mature (MII) oocytes, across the essential trace elements quantified in each biofluid.
Data was adjusted for age (continuous), BMI (continuous), and smoking status (never, former, current).
The percentile 20 (p20) and 80 (p80) of the essential trace element distributions are presented in Table 2.
