# Supplementary material for: Higher Concentrations of Essential Trace Elements in Women Undergoing IVF May Be Associated with Poor Reproductive Outcomes Following Single Euploid Embryo Transfer
Source: Cells. 2024 May 15;13(10):839. doi: 10.3390/cells13100839 (PMC11119764; doi:10.3390/cells13100839)
Supplement: Supplementary file 1 [file cells-13-00839-s001.zip › Table S2 - Lineales Full Embryological Essential IVI 2024 Cut.xlsx]

## Sheet: Hoja1
Table S2. Mean differences (95% confidence interval) in the preimplantation IVF outcomes by essential trace element concentrations
	Relative proportion of fertilized oocytes		Relative proportion of blastocysts		Relative proportion of euploid embryos
	p20 vs. p80 (95%CI)	p	p20 vs. p80 (95%CI)	p	p20 vs. p80 (95%CI)	p
Follicular Fluid
Copper (Cu)	1.07 (0.89, 1.29)	0.435	1.04 (0.79, 1.38)	0.757	0.95 (0.69, 1.30)	0.729
Zinc (Zn)	1.05 (0.75, 1.49)	0.755	0.93 (0.52, 1.65)	0.792	0.81 (0.45, 1.49)	0.484
Copper/Zinc Ratio (Cu/Zn)	1.06 (0.88, 1.26)	0.533	1.08 (0.81, 1.43)	0.582	1.05 (0.73, 1.51)	0.783
Molybdenum (Mo)	1.13 (0.76, 1.69)	0.531	1.53 (0.80, 2.91)	0.19	1.35 (0.67, 2.71)	0.384
Copper/Molybdenum Ratio (Cu/Mo)	0.99 (0.70, 1.40)	0.964	0.79 (0.46, 1.35)	0.369	0.67 (0.34, 1.33)	0.236
Selenium (Se)	1.03 (0.75, 1.42)	0.857	0.81 (0.49, 1.36)	0.418	0.79 (0.46, 1.37)	0.384
Lithium (Li)	1.23 (0.72, 2.09)	0.429	1.16 (0.48, 2.81)	0.735	0.94 (0.37, 2.38)	0.886
Iron (Fe)	0.97 (0.77, 1.23)	0.825	0.88 (0.59, 1.33)	0.537	0.89 (0.57, 1.40)	0.602
Whole Blood
Copper (Cu)	0.96 (0.75, 1.23)	0.734	0.97 (0.66, 1.41)	0.855	0.96 (0.58, 1.59)	0.868
Zinc (Zn)	0.80 (0.57, 1.10)	0.166	0.84 (0.50, 1.40)	0.486	0.72 (0.41, 1.27)	0.241
Copper/Zinc Ratio (Cu/Zn)	1.11 (0.85, 1.45)	0.434	1.07 (0.72, 1.60)	0.72	1.23 (0.76, 1.98)	0.391
Molybdenum (Mo)	0.96 (0.84, 1.08)	0.462	0.96 (0.78, 1.18)	0.672	0.91 (0.75, 1.10)	0.301
Copper/Molybdenum Ratio (Cu/Mo)	1.02 (0.87, 1.19)	0.823	0.99 (0.75, 1.30)	0.933	1.08 (0.84, 1.38)	0.527
Selenium (Se)	0.78 (0.63, 0.96)	0.02	0.72 (0.53, 0.98)	0.04	0.79 (0.55, 1.13)	0.182
Lithium (Li)	1.00 (0.91, 1.11)	0.947	0.96 (0.84, 1.09)	0.512	0.90 (0.81, 1.01)	0.067
Manganese (Mn)	0.77 (0.56, 1.06)	0.106	0.92 (0.55, 1.53)	0.738	0.88 (0.48, 1.62)	0.663
Chromium (Cr)	0.96 (0.72, 1.27)	0.759	1.10 (0.68, 1.78)	0.699	1.04 (0.59, 1.83)	0.883
Urine (VOR)
Copper (Cu)	1.20 (0.90, 1.60)	0.215	1.30 (0.84, 2.00)	0.224	1.07 (0.62, 1.85)	0.804
Zinc (Zn)	1.08 (0.80, 1.47)	0.599	1.06 (0.67, 1.68)	0.786	0.75 (0.44, 1.27)	0.272
Copper/Zinc Ratio (Cu/Zn)	1.04 (0.79, 1.37)	0.786	1.09 (0.73, 1.63)	0.657	1.26 (0.79, 2.01)	0.321
Molybdenum (Mo)	0.91 (0.67, 1.23)	0.519	1.04 (0.65, 1.66)	0.868	0.61 (0.37, 1.00)	0.05
Copper/Molybdenum Ratio (Cu/Mo)	1.27 (0.91, 1.78)	0.154	1.23 (0.74, 2.05)	0.419	1.64 (0.89, 3.00)	0.106
Selenium (Se)	0.91 (0.71, 1.18)	0.478	0.71 (0.51, 0.99)	0.043	0.66 (0.45, 0.99)	0.045
Lithium (Li)	0.91 (0.69, 1.19)	0.473	0.62 (0.43, 0.90)	0.013	0.86 (0.56, 1.32)	0.469
Iron (Fe)	1.03 (0.85, 1.25)	0.737	0.91 (0.68, 1.21)	0.515	0.71 (0.52, 0.96)	0.03
Urine (ET)
Copper (Cu)	1.08 (0.88, 1.33)	0.423	0.96 (0.69, 1.34)	0.81	0.99 (0.76, 1.30)	0.954
Zinc (Zn)	0.95 (0.66, 1.35)	0.746	0.91 (0.55, 1.50)	0.7	0.89 (0.60, 1.31)	0.537
Copper/Zinc Ratio (Cu/Zn)	1.11 (0.88, 1.40)	0.348	1.00 (0.72, 1.40)	0.988	1.04 (0.80, 1.36)	0.732
Molybdenum (Mo)	1.10 (0.72, 1.68)	0.644	1.14 (0.65, 2.01)	0.623	0.98 (0.59, 1.63)	0.936
Copper/Molybdenum Ratio (Cu/Mo)	1.14 (0.80, 1.63)	0.459	0.86 (0.50, 1.47)	0.558	0.99 (0.65, 1.52)	0.979
Selenium (Se)	0.71 (0.47, 1.06)	0.091	0.45 (0.29, 0.71)	0.002	0.51 (0.36, 0.74)	0.001
Iron (Fe)	0.96 (0.55, 1.65)	0.865	1.19 (0.54, 2.61)	0.655	0.94 (0.52, 1.70)	0.818
Lithium (Li)	1.20 (0.79, 1.83)	0.365	1.29 (0.72, 2.31)	0.375	1.07 (0.68, 1.70)	0.752
ET, embryo transfer; VOR, vaginal oocyte retrieval.
The mean differences (95% CI) are presented for trigger day estradiol (E2) levels, the total number of retrieved oocytes and the relative proportion of mature (MII) oocytes, across the essential trace elements quantified in each biofluid.
Data was adjusted for age (continuous), BMI (continuous), and smoking status (never, former, current).
The percentile 20 (p20) and 80 (p80) of the essential trace element distributions are presented in Table 2.
