# Supplementary material for: Higher Concentrations of Essential Trace Elements in Women Undergoing IVF May Be Associated with Poor Reproductive Outcomes Following Single Euploid Embryo Transfer
Source: Cells. 2024 May 15;13(10):839. doi: 10.3390/cells13100839 (PMC11119764; doi:10.3390/cells13100839)
Supplement: Supplementary file 1 [file cells-13-00839-s001.zip › Table S3 - OR Full Clinical Essential IVI 2024 Cut.xlsx]

## Sheet: Hoja1
Table S3. Odds Ratio (95% Confidence Interval) for the clinical reproductive variables
	Embryo Transfer		Implantation		Clinical Pregnancy		Live Birth		Reproductive Goal
	OR (95% CI)	p value	OR (95% CI)	p value	OR (95% CI)	p value	OR (95% CI)	p value	OR (95% CI)	p value
Follicular Fluid
Copper (Cu)	0.47 (0.03, 2.74)	0.488128	0.34 (0.01, 3.47)	0.43128	0.26 (0.01, 2.09)	0.295417	0.34 (0.01, 2.75)	0.415468	0.26 (0.02, 1.43)	0.206197
Zinc (Zn)	0.14 (0.01, 1.71)	0.158818	0.35 (0.01, 7.02)	0.490116	0.11 (0.004, 1.67)	0.139536	0.15 (0.01, 2.12)	0.190713	0.1 (0.01, 0.9)	0.0585448
Copper/Zinc Ratio (Cu/Zn)	1.4 (0.19, 8.6)	0.71174	0.59 (0.02, 8.14)	0.722016	0.99 (0.09, 7.87)	0.995927	1.2 (0.11, 9.98)	0.862063	1.04 (0.16, 6.07)	0.96579
Molybdenum (Mo)	1.81 (0.53, 6.61)	0.34245	0.95 (0.16, 4.74)	0.950787	0.75 (0.15, 2.9)	0.684845	0.71 (0.12, 2.86)	0.655878	1.07 (0.35, 3.24)	0.896496
Copper/Molybdenum Ratio (Cu/Mo)	0.5 (0.13, 1.44)	0.247463	0.69 (0.12, 2.96)	0.635932	0.8 (0.21, 2.67)	0.720643	0.91 (0.25, 3.04)	0.880821	0.65 (0.24, 1.57)	0.356215
Selenium (Se)	0.61 (0.06, 4.72)	0.656515	0.81 (0.04, 13.14)	0.879432	0.23 (0.01, 2.8)	0.276098	0.33 (0.02, 4.19)	0.419653	0.32 (0.04, 2.03)	0.250523
Lithium (Li)	1.01 (0.34, 3.05)	0.984629	2.16 (0.72, 8.53)	0.203155	2.22 (0.77, 8.13)	0.167692	1.87 (0.66, 6.49)	0.265834	1.68 (0.64, 4.88)	0.306558
Iron (Fe)	0.5 (0.15, 1.34)	0.200398	0.72 (0.13, 3.9)	0.683817	0.32 (0.05, 1.2)	0.122856	0.3 (0.05, 1.15)	0.115369	0.34 (0.07, 1.06)	0.104787
Whole Blood
Copper (Cu)	0.26 (0.005, 5.96)	0.448872	0.02 (0.00003, 1.91)	0.145341	0.42 (0.006, 12.51)	0.648345	0.37 (0.004, 13)	0.620979	0.25 (0.006, 5.24)	0.401955
Zinc (Zn)	1.36 (0.042, 50.46)	0.861448	0.02 (0.0002, 1.73)	0.10516	0.07 (0.001, 3.86)	0.207151	0.11 (0.001, 6.63)	0.297341	0.16 (0.003, 5.54)	0.324224
Copper/Zinc Ratio (Cu/Zn)	0.17 (0.003, 4.74)	0.346255	1.09 (0.03, 27.45)	0.95915	2.44 (0.1, 58.34)	0.563636	1.86 (0.06, 49.67)	0.702249	0.97 (0.04, 19.59)	0.983931
Molybdenum (Mo)	0.09 (0.0002, 1.93)	0.309123	0.17 (0.00003, 4.59)	0.581219	0.03 (0.000001, 2.37)	0.38204	0.02 (0.0000003, 1.66)	0.358666	0.004 (0.0000004, 0.86)	0.176183
Copper/Molybdenum Ratio (Cu/Mo)	2.35 (0.35, 52.09)	0.481004	1.45 (0.18, 108.65)	0.78044	87.84 (0.81, 165797.26)	0.169139	91.7 (0.89, 518607.76)	0.198043	29.39 (1.03, 11850.18)	0.19071
Selenium (Se)	0.484 (0.003, 55.427)	0.764061	0.74 (0.003, 185.599)	0.911766	0.29 (0.001, 59.52)	0.647063	0.18 (0.001, 42.79)	0.538345	0.204 (0.001, 23.963)	0.51091
Lithium (Li)	0.04 (0, 4.73)	0.389255	0.03 (0.000001, 2.31)	0.427015	0.09 (0.00002, 2.33)	0.433573	0.02 (0.000002, 1.49)	0.351182	0.003 (0.0000006, 0.68)	0.142581
Manganese (Mn)	1.05 (0.24, 4.62)	0.946266	0.17 (0.02, 0.99)	0.0810898	0.26 (0.03, 1.28)	0.131854	0.22 (0.03, 1.13)	0.0995739	0.28 (0.05, 1.33)	0.134539
Chromium (Cr)	0.75 (0.24, 2.14)	0.593946	0.44 (0.08, 1.71)	0.271412	0.46 (0.1, 1.64)	0.254219	0.56 (0.13, 2.06)	0.3928	0.66 (0.22, 1.88)	0.43536
Urine (VOR)
Copper (Cu)	2.68 (0.64, 14.46)	0.202006	5.79 (0.97, 68.72)	0.0899424	2.89 (0.64, 16.75)	0.191013	3.22 (0.69, 19.28)	0.158777	4.82 (1.07, 28)	0.0545319
Zinc (Zn)	0.47 (0.12, 1.54)	0.232638	1.37 (0.36, 5.79)	0.645617	1.74 (0.5, 7.15)	0.400294	2.54 (0.67, 13.41)	0.209548	1.48 (0.5, 4.88)	0.487642
Copper/Zinc Ratio (Cu/Zn)	2.25 (0.9, 7.41)	0.120985	1.49 (0.56, 4.59)	0.438487	1.09 (0.44, 2.74)	0.841295	0.98 (0.37, 2.49)	0.957689	1.29 (0.57, 2.95)	0.530061
Molybdenum (Mo)	0.78 (0.14, 3.96)	0.761882	0.004 (0.00002, 0.17)	0.0137708	0.07 (0.003, 0.85)	0.0663553	0.03 (0.0008, 0.48)	0.0356275	0.1 (0.01, 0.62)	0.0231923
Copper/Molybdenum Ratio (Cu/Mo)	2.3 (0.69, 9.32)	0.201162	23.51 (3.04, 689.52)	0.016039	4.55 (1.23, 22.67)	0.0365534	6.96 (1.65, 44.38)	0.0179482	10.5 (2.49, 69.61)	0.00467055
Selenium (Se)	0.84 (0.09, 7.83)	0.879242	0.22 (0.01, 3.39)	0.297355	0.51 (0.04, 6.06)	0.595101	0.94 (0.07, 12.01)	0.961559	1.26 (0.14, 11.83)	0.832662
Lithium (Li)	0.56 (0.15, 1.86)	0.348706	0.75 (0.19, 3.03)	0.683225	0.82 (0.2, 3.09)	0.764136	1.21 (0.3, 4.94)	0.780193	0.98 (0.28, 3.26)	0.977209
Iron (Fe)	1.17 (0.63, 2.26)	0.606176	1.06 (0.4, 3)	0.907036	1.4 (0.57, 3.9)	0.474716	1.29 (0.52, 3.59)	0.59663	1.37 (0.75, 2.51)	0.288769
Urine (ET)
Copper (Cu)			0.62 (0.2, 1.45)	0.302173	0.82 (0.31, 1.84)	0.639467	0.91 (0.37, 2.08)	0.812009	0.92 (0.37, 2.11)	0.833017
Zinc (Zn)			0.44 (0.1, 1.57)	0.225434	0.8 (0.23, 2.51)	0.697459	0.9 (0.27, 2.89)	0.863192	0.96 (0.29, 3.05)	0.947967
Copper/Zinc Ratio (Cu/Zn)			0.91 (0.41, 2.06)	0.803402	0.93 (0.41, 1.97)	0.846079	0.96 (0.42, 2.06)	0.909417	0.94 (0.41, 2.03)	0.876002
Molybdenum (Mo)			1.4 (0.2, 11.44)	0.730332	4.89 (0.7, 72.82)	0.161657	4.91 (0.68, 72.13)	0.16193	4.87 (0.67, 71.85)	0.16513
Copper/Molybdenum Ratio (Cu/Mo)			0.45 (0.11, 1.26)	0.165052	0.49 (0.14, 1.31)	0.193536	0.59 (0.19, 1.53)	0.299057	0.6 (0.19, 1.56)	0.316901
Selenium (Se)			0.08 (0.001, 3.09)	0.206787	0.04 (0.0004, 1.32)	0.104008	0.03 (0.0002, 0.98)	0.0806033	0.03 (0.0003, 1.2)	0.0972702
Iron (Fe)			3.39 (0.66, 30.97)	0.191193	1.36 (0.3, 6.94)	0.689162	1.35 (0.28, 6.95)	0.70356	1.47 (0.31, 7.51)	0.619651
Lithium (Li)			2.5 (0.52, 17.86)	0.281617	7.1 (1.23, 122.74)	0.070363	7.44 (1.16, 160.22)	0.0862351	6.37 (1.05, 114.92)	0.0983704
CI, Confidence Interval; ET, embryo transfer; OR, Odds Ratio; VOR, vaginal oocyte retrieval.
The odds ratios (95% CI) are presented for embryo transfer, implantation, clinical pregnancy, live birth, and reproductive goal (achievement of a live birth in a given cycle) following single frozen euploid embryo transfer, across the essential trace elements quantified in each biofluid.
Data was adjusted for age (continuous), BMI (continuous), and smoking status (never, former, current).
